# Supplementary material for: CD34+CD38−CD123+ Leukemic Stem Cell Frequency Predicts Outcome in Older Acute Myeloid Leukemia Patients Treated by Intensive Chemotherapy but Not Hypomethylating Agents
Source: Cancers (Basel). 2020 May 6;12(5):1174. doi: 10.3390/cancers12051174 (PMC7281486; doi:10.3390/cancers12051174)
Supplement: Supplementary file 1 [file cancers-12-01174-s001.zip]

Archive with 4 entries (4 files):
- Supplementary Figure 1.pptx
- Supplementary Figure 2.pptx
- Supplementary Figure 3.pptx
- Supplementary Figure 4.pptx
